# Supplementary material for: The Effect of Radixin on the Function and Expression of Organic Anion Transporting Polypeptide 1B1
Source: Biology (Basel). 2025 Jun 23;14(7):744. doi: 10.3390/biology14070744 (PMC12292255; doi:10.3390/biology14070744)
Supplement: Supplementary file 1 [file biology-14-00744-s001.zip]

Archive with 1 entries (1 files):
- biology-3694683-supplementary.pdf
